# Supplementary material for: Development and prospective validation of a multitarget urine RNA assay for noninvasive detection of urothelial carcinoma
Source: iScience. 2025 Nov 19;28(12):114154. doi: 10.1016/j.isci.2025.114154 (PMC12744290; doi:10.1016/j.isci.2025.114154)
Supplement: Table S1. Functional enrichment analysis of eight genes, related to Table 1 [file mmc2.xlsx]

## Sheet: Sheet1
ID	Name	P value	Hit in Query List
GO:0004672	protein kinase activity	0.0009619	ERBB2, CCL18, SGK2
GO:0002683	negative regulation of immune system process	2.605e-05	ERBB2, MMP12, IGF2, CCL18
GO:0050679	positive regulation of epithelial cell proliferation	8.031e-05	ERBB2, MMP12, IGF2
GO:0044093	positive regulation of molecular function	8.761e-05	ERBB2, PPP1R14D, IGF2, CCL18, SGK2
GO:0038143	ERBB3:ERBB2 complex	0.0006693	ERBB2
GO:0005902	microvillus	0.0008502	CA9, ERBB2
DOID:13139	crescentic glomerulonephritis (biomarker_via_orthology)	1.802e-06	MMP12, CCL18
C0009375	Colonic Neoplasms	7.377e-06	ERBB2, MMP12, IGF2
C0007102	Malignant tumor of colon	8.444e-06	ERBB2, MMP12, IGF2
DOID:2671	transitional cell carcinoma (is_marker_for)	0.0001208	CA9, ERBB2
DOID:14330	Parkinson's disease (is_marker_for)	0.0001411	ERBB2, IGF2
DOID:4450	renal cell carcinoma (is_implicated_in)	0.0001454	CA9, ERBB2
