# Supplementary material for: Development and prospective validation of a multitarget urine RNA assay for noninvasive detection of urothelial carcinoma
Source: iScience. 2025 Nov 19;28(12):114154. doi: 10.1016/j.isci.2025.114154 (PMC12744290; doi:10.1016/j.isci.2025.114154)
Supplement: Table S2. Patient characteristics in recurrent subpopulation, related to Table 2 [file mmc3.xlsx]

## Sheet: Sheet1
		UC (N=79)	Control (N = 57)
Prior anti-tumor treatments
	Yes	36 (45.57%)	32 (56.14%)
	No	3 (3.80%)	1 (1.75%)
	N/A	40 (50.63%)	24 (42.11%)
Time-from-surgery
	Early recurrence	34 (43.04%)	/
	Late recurrence	45 (56.96%)	/
Abbreviation: N/A, not available; UC, urothelial carcinoma
