# Supplementary material for: Development and prospective validation of a multitarget urine RNA assay for noninvasive detection of urothelial carcinoma
Source: iScience. 2025 Nov 19;28(12):114154. doi: 10.1016/j.isci.2025.114154 (PMC12744290; doi:10.1016/j.isci.2025.114154)
Supplement: Table S3. Diagnostic performance of the mt-uRNA test versus cystoscopy/histopathology in overall population, related to Figure 2A [file mmc4.xlsx]

## Sheet: Sheet1
	Histology/Cystoscopy
	Positive	Negative	Total
Test
Positive	275	27	302
Negative	23	427	450
Total	298	454	752
Sensitivity	92.28% (95% CI: 88.64~95.04)
Specificity	94.05% (95% CI: 91.46~96.04)
PPV	91.06% (95% CI: 87.26~94.03)
NPV	94.89% (95% CI: 94.29~96.73)
Accuracy	93.35% (95% CI: 91.33~95.03)
AUC	0.969 (95% CI: 0.956~0.982)
Abbreviation: AUC, area under the curve; CI: confidence interval; NPV, negative predictive value; PPV, positive predictive value.
