# Supplementary material for: Development and prospective validation of a multitarget urine RNA assay for noninvasive detection of urothelial carcinoma
Source: iScience. 2025 Nov 19;28(12):114154. doi: 10.1016/j.isci.2025.114154 (PMC12744290; doi:10.1016/j.isci.2025.114154)
Supplement: Table S4. Diagnostic performance of the mt-uRNA test versus cystoscopy/histopathology in hematuria subpopulation, related to Figure 3A [file mmc5.xlsx]

## Sheet: Sheet1
	Histology/Cystoscopy
	Positive	Negative	Total
Test
Positive	162	3	165
Negative	10	29	39
Total	172	32	204
Sensitivity	94.19% (95% CI: 89.57~97.18)
Specificity	90.63% (95% CI: 74.98~98.02)
PPV	98.18% (95% CI: 94.78~99.62)
NPV	74.36% (95% CI: 57.87~86.96)
Accuracy	93.63% (95% CI: 89.35~96.56)
AUC	0.941 (95% CI: 0.889~0.994)
Abbreviation: AUC, area under the curve; CI: confidence interval; NPV, negative predictive value; PPV, positive predictive value.
