# Supplementary material for: Development and prospective validation of a multitarget urine RNA assay for noninvasive detection of urothelial carcinoma
Source: iScience. 2025 Nov 19;28(12):114154. doi: 10.1016/j.isci.2025.114154 (PMC12744290; doi:10.1016/j.isci.2025.114154)
Supplement: Table S5. Diagnostic performance of the mt-uRNA test versus cystoscopy/histopathology in residual subpopulation, related to Figure 3B [file mmc6.xlsx]

## Sheet: Sheet1
	Histology/Cystoscopy
	Positive	Negative	Total
Test
Positive	34	4	38
Negative	4	19	23
Total	38	23	61
Sensitivity	89.47% (95% CI: 79.20~97.06)
Specificity	82.61% (95% CI: 61.22~95.05)
PPV	89.47% (95% CI: 79.20~97.06)
NPV	82.61% (95% CI: 61.22~95.05)
Accuracy	86.89% (95% CI: 75.78~94.16)
AUC	0.949 (95% CI: 0.900~0.997)
Abbreviation: AUC, area under the curve; CI: confidence interval; NPV, negative predictive value; PPV, positive predictive value.
