# Supplementary material for: Development and prospective validation of a multitarget urine RNA assay for noninvasive detection of urothelial carcinoma
Source: iScience. 2025 Nov 19;28(12):114154. doi: 10.1016/j.isci.2025.114154 (PMC12744290; doi:10.1016/j.isci.2025.114154)
Supplement: Table S6. Diagnostic performance of the mt-uRNA test versus cystoscopy/histopathology in recurrent subpopulation, related to Figure 3C [file mmc7.xlsx]

## Sheet: Sheet1
	Histology/Cystoscopy
	Positive	Negative	Total
Test
Positive	70	1	71
Negative	9	56	65
Total	79	57	136
Sensitivity	88.61% (95% CI: 79.47~94.66)
Specificity	98.25% (95% CI: 90.61~99.96)
PPV	98.59% (95% CI: 92.40~99.96)
NPV	86.15% (95% CI: 75.34~93.47)
Accuracy	92.65% (95% CI: 86.89~96.42)
AUC	0.974 (95% CI: 0.949~0.999)
Abbreviation: AUC, area under the curve; CI: confidence interval; NPV, negative predictive value; PPV, positive predictive value.
